# Supplementary material for: Centrifugal Partition Chromatography Is a Powerful Tool for the Isolation of Antibiofilm Quantum Carbon Dots Synthesized by Hydrothermal Treatment of Avocado Peels
Source: Molecules. 2025 Mar 29;30(7):1525. doi: 10.3390/molecules30071525 (PMC11990913; doi:10.3390/molecules30071525)
Supplement: Supplementary file 1 [file molecules-30-01525-s001.zip]

Archive with 1 entries (1 files):
- molecules-3482360-supplementary.pdf
